# Supplementary material for: Extracellular vesicle biomarkers for pancreatic cancer diagnosis: a systematic review and meta-analysis
Source: BMC Cancer. 2022 May 23;22:573. doi: 10.1186/s12885-022-09463-x (PMC9125932; doi:10.1186/s12885-022-09463-x)
Supplement: Supplementary file 1 — Additional file 1. Protocols of blood exosomes detection. [file 12885_2022_9463_MOESM1_ESM.xlsx]

## Sheet: Sheet2
Additional file 1: Protocols of blood exosomes detection
Study	Extracellular vesicle	Specimen	Centrifugation	Extraction Method
Wang, 2021	exosome	serum	/	esoEasy Maxi kit
Qin, 2021	extracellular vesicle	plasma	3000g for 15min, 13000g for 30min, 150000g for 4h, 150000 fro 2h	/
Zhou, 2020	exosome	plasma	/	3D microfluidic chip
Wu, 2020	exosome	serum	500g for 5 min, 12000g for 2min	Exosome extracion kit
Wei, 2020	exosome	serum	1500 g for 30min	ExoQuick Exosome Precipitation kit
Pu, 2020	exosome	plasma	2795g for 10min	Total Exosome Isolation kit
Flammang, 2020	exosome	serum	2600g fro 10min, 12100g for 10min, 16000g for 20min, 100000g for 3h	/
Fahrmann,2020	extracellular vesicle	Plasma	1200g for 12min，16500g for 30min	/
Reese, 2020	exosomes	serum	12100g for 10min, 16000g for 20min, 100000g for 3h twice	/
Takahashi, 2019	extracellular vesicle	serum	/	/
Yu, 2019	extracellular vesicle	plasma	16000g for 10min	exoRNeasy serum/plasma Kit
Xiao, 2019	exosomes	plasma	150000g for 16h, 150000g for 2h	/
Buscail, 2019	exosome	serum	10000g for 10min	Total exosome isolation kit
Kitagawa, 2019	exosomes	serum	/	a plasma/serum RNA purification mini kit
Lux, 2019	exosomes	serum	10000g for 30min, 10000g for 10min	/
Goto, 2018	exosome	serum	/	ExoQuick exosome precipitaion solution
Lewis, 2018	exosome	plasma	/	ACE integrated biomarker assay(AC electrokinetic)
Li, 2018	exosome	serum	/	chip-exosome-PEARL SERS immunosensor(PDA encapsulated antibody-reporter-Ag(shell)-Au(core) multilayer, surface-Enhanced Raman Scattering)
Jin, 2018	exosome	Serum	/	ExoQuick exosome precipitaion kit
Xu, 2017	exosome	plasma	/	Exoquick reagent kit
Yang, 2017	extracellular vesicle	plasma	/	NPS chip(nanoplasmonic sensor assay)
Lai, 2017	exosome	plasma	10000g for 30min, 110000g for 2h twice	/
Liang, 2017	extracellular vesicle	plasma	/	EphA2-EV-nPES assay(ephrin type-A receptor 2/nanoplasmon-enhanced scattering)
Hu, 2017	extracellular vesicle	Serum	/	LPHN-CHDC biochip(lipid-polymer hybrid nanoparticle/catalyzed hairpin DNA circuit)
Madhavan, 2015	exosome	serum	100000g for 90min twice	/
Melo, 2015	exosome	serum	150000g overnight, 150000g for 2h	immunogold TEM(transmission electron microscopy)
Zheng, 2022	exosome	plasma	500g for 10 min, 12000g for 10min,	SSEC (Sequential size-exclusion chromatography)
Chen, 2022	exosome	serum	5000g for 10 min, 15000g for 10min,	exoEasy Maxi Kit
Yang, 2021	exosome	plasma	2000g and 10000g for 10 min, 10000g for 30 min, 110000g for 70min twice	/
Xiao, 2021	exosome	plasma	/	exoRNeasy Serum/Plasma Midi Kit
Wu, 2021	exosome	plasma	16000g for 10min	exoRNeasy serum/plasma Kit
Wang, 2021	exosome	plasma	3000 revolution per min for 10 min	exoRNeasy Serum/Plasma Midi Kit
Verel-Y,2021	extracellular vesicle	serum	800g for 5 min, 2000g for 10 min, 100000g for 70 min, 100000g for 100min	/
Shao, 2021	exosome	serum	3000 g for 15 min, 1500g for 30min	ExoQuick™ Serum Exosome Precipitation Solution
Moutinho-R, 2021	exosome	serum	2000 g for 10 min, 10000 revolution per min for 2 min,100000g overnight	/
Li, 2021	extracellular vesicle	plasma	2000g for 5min, 20000g for 30min	AbMB-bioChol paltform
Kim, 2021	extracellular vesicle	plasma	/	immuno-capture using magnetic beads
Guo, 2021	extracellular vesicles	plasma	1600g for 10 min,16000g for 15 min	3D Medicines isolation reagent
Rodrigues, 2019	extracellular vesicles	serum	/	nanoparticle-and dyebased fluorescent immunoassay
